# Supplementary material for: Arabidopsis myrosinases link the glucosinolate-myrosinase system and the cuticle
Source: Sci Rep. 2016 Dec 15;6:38990. doi: 10.1038/srep38990 (PMC5157024; doi:10.1038/srep38990)
Supplement: Supplementary Table S4 [file srep38990-s2.xls]

## Sheet: Log2 ratio
	Table S4a. The list of structurally annotated/identified metabolites (obtained from FAME (F), leaf cutin (C) and untargeted metabolic profiling (L)) analyses with values
	(log2 ratio) used for 2D principal component analysis (PCA) and Hierarchical cluster analysis (HCA).
Compound number	Compound Name	WT_I	WT_II	WT_III	WT_IV	WT_V	tgg1	tgg1	tgg1	tgg1	tgg1	tgg1_I	tgg1_II	tgg1_III	tgg1_IV	tgg1_V	tgg2_I	tgg2_II	tgg2_III	tgg2_IV	tgg2_V	Significant among four groups (P value < 0.05)	Significant between wild-type and tgg1 tgg2 (P value < 0.05)	Significant between wild-type and tgg1 (P value < 0.05)	Significant between wild-type and tgg2 (P value < 0.05)
							tgg2_I	tgg2_II	tgg2_III	tgg2_IV	tgg2_V
1	(11E,14E)-Icosa-11,14-dienoic acid_C	-0.2753	-0.0044	-0.0338	-0.9402	0.0044	-0.1782	0.0473	0.018	0.1214	-0.2794	0.057	-0.0892	-0.1373	-0.1177	-0.218	0.1778	0.109	0.0306	0.0207	0.022
2	(7E,10E)-Hexadeca-7,10-dienoic acid_C	-0.8256	-1.112	-0.711	-0.1552	0.0241	-0.0471	0.4495	0.2837	-0.2192	-0.37	-0.0247	0.1678	0.0297	0.7325	0.1381	0.4854	-0.3694	0.5868	-0.4198	0.4866
3	(7E,10E)-Hexadeca-7,10-dienoic acid_F	0.0602	-0.1475	0.0226	0.0207	-0.1511	0.0512	0.0764	0.0883	0.1837	0.1046	0.0048	-0.1225	-0.1044	-0.0631	-0.0048	-0.0907	-0.074	-0.0194	-0.0346	0.0292	*		*
4	1-Monopalmitin_C	0.4412	-0.087	-0.3642	0.7241	-0.0973	0.4836	-0.3044	0.0178	0.4594	-0.3714	-0.0364	-0.4117	0.0598	0.1968	-0.6591	0.2632	0.0131	-0.0133	0.0254	-0.2884
5	2,2-Dimethylpentanal_C	0.497	-0.1331	0.4619	0.2418	0.6959	0.5404	0.0406	-0.0424	0.5051	0.3665	0.5696	-0.1325	-0.4666	-0.1222	-0.1679	-0.4685	-0.5039	-0.4473	-0.0754	0.5252
6	2,3,4-Trimethoxycinnamic acid_C	0.2844	0.4139	0.1026	0.3957	0.5329	-0.1584	-0.1262	-0.0779	-0.1195	-0.1903	-0.0367	-0.0324	-0.2273	0.0313	-0.216	0.26	-0.0471	0.0884	0.0414	0.1602	*		*	*
7	2,6-Anhydrofructose_C	0.0925	0.0621	-0.0202	0.0678	0.0198	0.076	-0.1725	-0.1761	-0.0706	-0.0924	-0.286	-0.2098	-0.239	0.0986	-0.0586	0.1651	0.1974	0.1701	0.4695	-0.0937	*
8	2-Hydroxypalmitic acid_F	-0.1746	-0.0974	-0.2015	0.1348	0.0798	0.0596	0.0102	0.1365	0.0912	0.2652	-0.0103	0.0525	0.2996	-0.0326	0.1019	-0.0428	-0.0211	-0.0636	-0.1496	-0.0598	*
9	2-Monostearin_C	0.488	-0.1019	-0.4314	0.5846	-0.0685	0.5115	-0.339	0.0264	0.4829	-0.377	0.0182	-0.4131	0.0321	0.2513	-0.5725	0.2607	0.019	-0.0185	-0.0573	-0.3293
10	3-Indoleacetonitrile_C	0.0807	0.036	-0.1857	0.128	-0.2815	0.0605	0.7834	0.8914	0.7562	0.6117	-0.402	-0.28	-0.5155	-0.3788	-0.4325	-0.1175	-0.1665	0.3002	-0.0373	0.1334	*			*
11	3-Indolecarboxylic acid_C	-0.0999	0.065	-0.2708	-0.4733	-0.1583	0.1373	0.7213	0.8113	0.6984	0.52	-0.1326	0.0603	0.1572	-0.1551	-0.2661	0.1135	-0.0642	0.0712	-0.2215	-0.0939	*		*
12	4,8,12-Trimethyloctadecanoic acid_F	-0.1127	-0.4446	0.1735	1.085	0.0599	0.7513	-0.176	-0.0481	0.0033	0.3661	-0.1351	2.6866	0.2591	-0.1093	-0.0108	-0.0033	-0.3872	0.1677	-0.0176	0.2753
13	5-Methoxyindol-3-ylacetic acid_C	0.1639	0.3286	-0.0343	0.133	0.0332	0.2585	0.2134	0.2488	0.4228	0.2704	-0.4589	-0.3652	-0.4667	-0.4506	-0.689	-0.3995	-0.2667	-0.389	-0.3408	0.0853	*			*
14	5-Methoxytryptophol_C	-0.0733	0.0773	-0.4453	0.1197	-0.0384	0.037	0.958	0.9519	0.8799	0.7927	-0.2851	0.0662	-0.1206	-0.3235	-0.503	0.3061	-0.1073	0.2664	-0.452	-0.059	*
15	9,10-Dihydroxystearic acid_C	0.0137	0.0767	-0.1026	-0.0662	0.1807	-0.0465	0.1868	0.0956	0.087	-0.047	0.0349	-0.0157	-0.0709	-0.0425	-0.1689	0.128	0.1106	0.1566	-0.0858	-0.0139
16	9-Methyl-Z,Z-10,12-hexadecadien-1-ol acetate_C	-0.063	-0.0575	-0.0374	-1.3767	0.3553	0.0187	-0.0449	-0.019	-0.1302	-0.3025	0.0937	-0.1171	0.3305	0.0858	-0.2504	0.5028	0.6128	0.2082	0.2059	0.2093	*
17	Arachidic acid_C	-0.1424	-0.0005	-0.0015	0.1535	0.1089	-0.1509	0.0005	-0.0365	-0.0928	-0.2444	0.1114	-0.011	0.0465	0.1098	-0.1412	0.2049	0.1804	0.0933	-0.1525	0.2253
18	Arachidic acid_F	0.1551	-0.1826	-0.0222	-0.0699	0.0055	-0.2011	-0.0464	0.0285	-0.1054	0.0599	0.1243	-0.0108	0.264	-0.0021	-0.05	0.0952	0.026	-0.0463	0.0254	0.0021
19	Arvelexin_C	0.028	0.0607	-0.0934	0.0162	-0.1134	0.201	0.5807	0.7397	0.5442	0.4221	-0.3325	-0.2517	-0.3027	-0.2709	-0.2845	-0.1911	-0.1398	0.1512	0.3478	-0.0164	*		*	*
20	Azelaic acid_C	0.099	-0.0347	0.0044	-0.1206	-0.1971	0.0446	-0.0422	-0.3182	-0.058	-0.0044	-0.4825	0.0328	-0.3005	0.0426	0.0612	0.0275	0.2297	0.2399	0.2506	-0.0822
21	Behenic acid_C	-0.0975	-0.0389	-0.1059	0.1339	0.1389	-0.0575	0.0373	-0.0587	-0.1403	-0.2138	0.1301	-0.007	0.0247	0.0069	-0.1445	0.291	0.2305	0.0466	-0.0814	0.2476
22	Behenic acid_F	0.0459	-0.215	-0.1276	-0.0522	0.0767	-0.1598	-0.0061	0.0606	0.0181	0.3117	0.0141	-0.145	0.1986	-0.0509	-0.192	0.0528	0.0061	-0.0117	-0.053	0.061
23	Capric acid_F	-0.0019	-0.1685	-0.1644	-0.0621	0.1386	-0.5088	-0.3023	-0.2904	-0.2216	-0.1991	0.1788	0.0993	0.207	0.2116	0.0622	0.2996	0.211	0.0019	0.1737	-0.0936	*		*
24	Cerotic acid_C	-0.3354	-0.2548	-0.6927	-0.217	-0.0449	0.0945	0.2318	0.1394	0.0227	-0.3047	0.1714	-0.0347	-0.0301	0.1719	-0.0351	0.468	0.1276	0.2864	-0.0232	0.2029	*	*		*
25	Elaidic acid_C	-0.9708	-1.0148	-0.8741	0.0599	0.0782	-0.6337	-0.0637	-0.2729	-0.9626	-0.9443	0.2151	0.5267	0.2958	1.0491	0.2652	0.4086	-0.4585	0.1306	-1.2749	0.2971	*			*
26	Elaidic acid_F	-0.1368	-0.3433	-0.1873	-0.1662	-0.1202	-0.3733	-0.0769	-0.1313	-0.1341	-0.1601	0.4444	0.3373	0.5076	0.6167	0.4844	0.3149	0.2389	0.2331	0.3522	0.0714	*	*		*
27	Erucic acid_C	-0.3068	-0.1275	-0.3742	-1.5774	-0.0798	-0.1759	0.0742	0.1075	0.0352	-0.2539	0.3145	0.0328	-0.0512	0.0978	-0.0921	0.4046	0.044	0.1437	0.0599	-0.0339	*	*		*
28	Erucic acid_F	2.047	1.161	1.401	0.2717	1.3296	0.1064	0	0.2313	0	0.0826	-2.345	-0.3174	-0.1364	-2.208	-0.1527	-2.4999	-0.1503	-2.2728	-0.0892	0.0178	*	*	*	*
29	Fatty acid phytyl ester 1_F	-0.1149	-0.2241	-0.1289	-0.0023	-0.1225	-0.1651	-0.175	0.0522	0.0854	-0.139	0.1327	0.0023	0.1756	0.0786	-0.0965	0.0451	0.0354	0.0356	0.0206	-0.027
30	Fatty acid phytyl ester 10_F	0.0819	-0.0861	0.0229	0.1299	-0.0145	-0.062	-0.0561	-0.0503	0.0118	0.0394	0.0883	-0.0131	-0.0881	0.0484	0.0207	-0.0269	-0.0008	0.0184	0.0008	-0.0527
31	Fatty acid phytyl ester 11_F	0.1078	-0.0478	0.0394	0.1231	-0.0017	-0.0654	-0.0966	-0.0495	0.0237	0.0017	0.0796	0.0018	-0.1365	0.0044	0.0828	-0.0311	0.0162	-0.0146	-0.0601	-0.0734
32	Fatty acid phytyl ester 2_F	-0.0499	-0.2359	-0.1632	-0.0051	-0.1329	-0.2064	-0.1811	0.039	0.0934	-0.1481	0.1031	0.0051	0.1928	0.0865	-0.0646	0.0433	0.0605	0.0308	0.0279	-0.0278
33	Fatty acid phytyl ester 3_F	-1.4395	-1.0753	-1.5242	-1.1452	-1.4381	-0.3096	-0.0612	0.3492	0.2115	-0.0743	0.5143	0.0577	1.3622	0.4067	-0.2815	0.4311	0.3117	0.24	0.5345	-1.4625	*		*	*
34	Fatty acid phytyl ester 4_F	0.6732	0.473	0.6536	0.4709	0.599	0.0156	-0.0089	-0.106	0.0321	-0.0469	0.0088	-0.0089	-1.9764	-0.4024	0.2486	-0.3272	-0.1122	-0.0364	-0.0373	0.2956	*	*	*	*
35	Fatty acid phytyl ester 5_F	-0.095	-0.2584	-0.1865	-0.0574	-0.139	-0.1469	-0.1728	0.087	0.1621	-0.1831	0.1494	0.0413	0.3203	0.1428	-0.0603	0.1141	0.1293	0.0783	0.0825	-0.043	*	*		*
36	Fatty acid phytyl ester 6_F	0.562	0.4251	0.5881	0.4926	0.3696	0.0067	-0.0212	-0.0048	0.0894	-0.0881	-0.0575	-0.0981	-1.251	-0.3496	0.1389	-0.3226	-0.2241	-0.1227	0.0048	0.1936	*	*	*	*
37	Fatty acid phytyl ester 7_F	-0.0361	-0.2232	-0.1525	-0.0309	-0.1408	-0.115	-0.2143	0.0577	0.1339	-0.1723	0.1497	0.028	0.2731	0.1113	-0.0382	0.0794	0.0922	0.071	0.0587	-0.0288	*	*
38	Fatty acid phytyl ester 8_F	0.0452	-0.1919	-0.0956	0.0205	-0.0991	-0.1519	-0.2797	0.0004	0.0789	-0.2838	0.0889	-0.001	0.0876	0.0179	-0.0638	0.0114	0.034	-0.0004	0.0256	-0.0391
39	Fatty acid phytyl ester 9_F	0.0586	-0.155	-0.0513	0.0412	-0.0856	-0.1294	-0.3397	0.0132	0.0807	-0.2697	0.1017	0.0182	0.126	0.027	-0.0097	0.0188	0.0084	-0.0084	-0.0222	-0.0545
40	Glucoalyssin_L	-0.315246	-0.315246	-0.496198	-0.65779	0.673848	-2.14044	-0.923786	-1.38038	-1.00635	-1.3112	0.633715	1.0091	1.25285	0.713668	0.148055	1.00286	0.946312	0.300797	1.34719	0.518264	*		*
41	Glucobrassicin_L	0.02097	0.037701	-0.491644	-0.365863	1.14212	-2.50692	-0.066915	-2.05585	-0.980438	-0.522084	0.408893	0.580728	0.818178	0.515359	-0.188334	0.283006	0.692585	0.468243	1.76545	0.444829	*
42	Glucoerucin_L	0.31123	0.915267	1.24862	0.740032	1.08679	1.42705	1.42315	0.124637	0.15915	0.461062	-0.851521	0.182437	-0.437856	-0.522895	-0.364235	-1.46231	-1.59501	-0.749809	-0.135415	-1.9604	*	*		*
43	Glucohirsutin_L	-0.363443	-0.546198	-0.223182	-0.653505	0.785902	-1.74911	0.02097	-2.26198	-0.594981	-0.618194	0.199932	1.29141	2.30793	0.835718	0.46528	0.031808	0.373449	-0.081623	0.674638	0.105265	*
44	Glucoibarin_L	-0.418581	-0.543007	-0.411754	-0.771396	0.62153	-1.87741	-0.452864	-2.10012	-0.731461	-0.749578	0.62153	1.03034	1.99855	0.974901	0.561794	0.469503	0.337045	0.062171	0.958961	0.41984	*
45	Glucoiberin_L	0.244743	0.092258	-0.013769	-1.234	0.73654	-1.86584	-1.41624	-1.70416	-1.51789	-0.610281	0.765739	0.906498	0.94221	0.680185	0.238234	0.825689	0.7893	0.52659	1.02885	0.585338	*		*
46	Glucoraphanin_L	0.218069	0.175625	-0.010205	-0.016523	0.625717	-2.70808	-1.55482	-0.99866	-1.34066	-1.06995	0.618588	0.830742	0.785672	0.556778	0.211541	0.670597	0.732845	0.719869	0.980843	0.572026	*	*	*
47	Glycerol_C	0.2516	-0.2727	-0.0966	-0.1486	0.8832	0.5307	-0.1504	-0.2276	0.1739	0.1966	0.2143	-0.4481	-0.5324	0.0603	-0.1795	-0.3619	-0.0641	0.0758	0.0884	0.3381
48	Hexyl glucosinolate_L	0.233073	-0.222938	-0.335957	-0.384209	0.832784	-1.73063	-0.583946	-1.71115	-1.65619	-1.66513	0.882574	0.860189	0.895814	1.11645	0.66491	0.851121	0.519243	-0.070623	0.855663	0.648948	*		*	*
49	Homovanillyl alcohol_C	-0.657	-0.8277	-0.4026	-0.841	-0.3209	-0.1128	0.2194	0.3505	0.1908	-0.3296	0.0913	0.3249	-0.0455	-0.217	-0.1194	0.3966	0.3584	0.3877	0.0435	0.3037	*	*	*	*
50	Hyenic acid_C	-0.0533	0.0008	0.2585	2.198	0.5375	-0.0574	-0.4064	-0.1041	-0.0008	0.4514	-0.4081	0.1236	-0.5973	-0.5676	0.2218	-0.1136	0.0838	0.5438	0.7315	-0.6904
51	Hypogeic acid_F	0.176	-0.0096	0.1121	0.1855	0.0009	0.0167	0.1014	0.0591	0.1353	0.1437	0.0671	-0.0591	-0.039	-0.0462	-0.0009	-0.0987	-0.0236	-0.0324	-0.0569	-0.041	*	*
52	Indole 1_C	0.1617	0.283	-0.0387	0.4531	0.0199	0.3352	0.8012	0.9034	0.8392	0.6869	-0.4144	-0.2019	-0.2632	-0.318	-0.4161	-0.0204	-0.1999	-0.1211	0.1557	-0.0388	*		*	*
53	Indole 1_F	0.0604	-0.0084	-0.0218	0.0192	0.0404	-0.0366	-0.0112	0.0318	0.0533	-0.0103	0.0827	-0.0431	0.0571	0.0083	-0.099	0.0445	0.1136	-0.0405	-0.096	-0.0137
54	Indole 2_C	0.0646	0.2756	-0.4192	0.2401	-0.0756	0.0128	0.8246	0.9516	0.9398	0.5969	-0.5121	-0.0823	-0.2629	-0.3848	-0.8548	0.1444	-0.1484	-0.0129	-0.4715	0.0819	*
55	Indole 3_C	0.0842	0.3957	-0.1729	0.0822	0.0222	0.3509	0.7018	0.9501	0.7846	0.5052	-0.424	-0.0227	-0.0884	-0.2928	-0.7198	0.1267	-0.0572	-0.0307	-0.2598	-0.0759	*		*
56	Indole-3-acetic acid_C	0.3505	0.2915	-0.0642	0.4954	0.0145	0.1195	1.0432	0.904	0.9156	0.7911	-0.3907	-0.0577	-0.1688	-0.4122	-0.5655	-0.0505	-0.3314	-0.0147	-0.5751	0.2774	*
57	Kaempferol 3-O-rhaglu 7-O-rha_L	-0.180596	-0.49374	-0.465434	-0.2147	0.541682	-2.03625	-0.529308	-1.37991	-1.38378	-1.47022	1.30897	1.0071	0.824071	0.965733	0.909299	0.96107	0.804439	-0.31072	0.941611	0.200674	*		*	*
58	Kaempferol-3-glu-7-rha_L	-0.20578	-0.605229	-0.469304	-0.251485	0.648347	-2.00131	-0.642058	-1.2442	-1.39572	-1.5138	1.11834	1.103	0.92571	0.807564	1.04446	0.917836	0.921715	-0.236829	0.916984	0.161751	*		*	*
59	Kaempferol-soph-glu-coumaroyl_L	-0.076542	-0.548981	-0.331793	-0.381031	1.01144	-2.02727	-0.699541	-1.48514	-1.52766	-1.22601	1.10471	1.02545	0.885807	0.666929	0.890938	0.982194	0.716865	-0.287953	0.828819	0.478752	*		*
60	Lauryl alcohol_F	3.2591	3.0492	3.5799	1.5573	2.6368	1.1923	0.9438	-0.4218	-0.3093	0.038	0.0326	-0.3334	-0.1858	0.2229	-0.6247	-0.3226	-0.4816	-0.0365	-0.6371	-0.0337	*	*	*	*
61	Levulinic acid_C	0.177	0.0485	-0.0669	0.0524	0.0058	0.1782	-0.1064	-0.1862	-0.0724	-0.0059	-0.1997	-0.273	-0.3711	0.1994	-0.12	0.1281	0.172	0.162	0.4057	-0.0175
62	Lignoceric acid_C	-0.1066	-0.0867	-0.2316	0.1602	0.149	0.0076	0.075	-0.0653	-0.147	-0.1756	0.1633	-0.0334	-0.0027	0.0027	-0.1518	0.3142	0.2405	0.097	-0.0751	0.2584
63	Lignocerol_C	-0.3494	-0.4452	-0.7354	-0.0753	-0.8272	-0.1723	0.2452	0.1706	-0.0678	-0.3705	0.4147	0.0646	-0.0983	0.1929	-0.0221	0.543	0.1752	0.2655	0.0217	0.3049	*	*		*
64	Linoleic acid_C	-0.4024	-0.4652	-0.2278	-0.1704	0.0907	0.4548	0.1218	-0.016	-0.2864	-0.385	0.2668	0.0383	-0.0292	0.2506	-0.1424	0.3694	0.3857	0.0158	-0.3585	0.3122
65	Linoleic acid_F	0.1048	-0.0812	0.0381	0.0714	0.0024	-0.1518	-0.0445	-0.0519	0.0304	0.0371	0.0471	-0.03	0.1176	-0.0132	0.0044	-0.0069	0.0022	-0.0298	-0.0073	-0.0022
66	Linolenelaidic acid_F	0.0974	-0.1362	0.0733	0.1199	0.1169	-0.164	-0.0184	-0.0437	0.0131	0.109	0.0152	-0.0809	0.1717	-0.0155	-0.0004	-0.1153	0.0722	-0.0985	-0.0288	0.0004
67	Methyl ferulate_C	1.0545	-0.6285	-0.2963	3.3533	0.439	-0.4321	1.869	-0.014	-0.5785	-0.196	0.4399	0.0791	-0.1814	-0.2235	1.0536	0.0258	-0.1675	1.9327	0.0075	-0.0076
68	Methyl sinapate_C	-0.1302	0.0684	-0.2408	0.0134	0.2454	-0.4424	-0.0594	-0.0407	-0.1799	-0.1467	-0.045	-0.0136	0.1008	0.161	-0.3989	0.2021	0.1621	0.2585	0.0634	0.0582	*
69	Montanic acid_C	-0.174	-0.0195	-0.2336	-0.2339	0.0512	-0.0922	0.125	0.1778	0.0606	-0.3572	0.1519	-0.0881	-0.0806	0.0191	-0.116	0.2894	0.0849	0.3059	-0.0562	0.0731
70	Myristic acid_C	-0.2688	-0.3987	-0.563	0.0295	0.2032	-0.2551	0.0924	0	0	-0.1674	0.232	-0.0582	-0.0467	0.1377	-0.2231	0.2453	0.3933	0.0487	-0.1677	0.5452
71	Myristic acid_F	0.055	-0.2068	-0.1018	-0.0739	0.0121	-0.3099	-0.1028	-0.1369	-0.1341	-0.2179	0.1459	-0.0122	0.0859	0.0991	0.0362	0.1306	0.0931	0.03	0.072	-0.0628	*
72	Neoglucobrassicin_L	0.416735	0.657074	0.297623	0.541056	1.81414	-1.52835	-0.382747	-1.69085	-1.45299	-1.34352	0.223429	1.27536	1.6626	-0.000645	0.245912	0.003062	0.024044	-0.748732	0.441835	-0.455027	*		*
73	Nervonic acid_C	-0.1045	-0.1646	0.2574	0.4353	0.0094	-0.1266	-0.1816	-0.1122	-0.1399	-0.0095	0.1289	-0.2446	-0.0767	0.0607	-0.1706	0.2845	0.5569	0.1967	0.4469	0.1419	*
74	o-Coumaric acid_C	-0.1659	-0.1963	-0.2279	0.1748	0.2486	-0.1419	-0.1165	-0.0397	-0.248	-0.323	0.3802	0.04	-0.1463	0.1471	-0.0565	0.6245	0.1737	0.132	0.0382	0.4044
75	Octadecadienedioic acid_C	0.0715814	0.201833	-0.131198	-0.0941931	0.274244	-0.221686	0.00994021	0.00985871	0.0343985	-0.191749	-0.0435657	-0.124011	-0.0615829	-0.0249487	-0.283999	0.0722537	0.184921	0.112227	0.00145253	-0.00145465
76	Octadecanedioic acid_C	0.1138	0.2202	-0.0767	0.0738	0.3513	-0.2179	0.0437	-0.0389	-0.0578	-0.2276	-0.0052	0.0052	-0.0264	-0.0878	-0.2243	0.0941	0.1767	0.1368	-0.0739	0.108	*
77	Oleic acid_C	-0.6668	-0.702	-0.6378	0.0068	0.1044	-0.0925	0.0048	-0.1444	-0.7404	-0.8177	0.2092	0.249	0.1296	0.6468	-0.0048	0.3066	-0.0579	0.0641	-0.8422	0.2797
78	Oleic acid_F	-0.1159	-0.4482	-0.1972	-0.3013	-0.1883	-0.2393	0.0085	-0.0956	-0.0313	-0.1672	0.4248	0.1855	0.4247	0.4907	0.4649	0.1636	0.134	0.1295	0.193	-0.0086	*	*		*
79	Palmitelaidic acid_F	-0.0619	-0.2376	0.0143	0.0659	-0.1964	0.1902	0.1566	0.2041	0.3413	0.1272	0.0348	-0.0592	-0.054	-0.0858	0.073	-0.0288	0.0168	-0.0145	-0.1227	-0.0744	*		*
80	Palmitic acid_C	-0.417	-0.4378	-0.3653	-0.0684	0.0836	0.0564	0.0423	-0.0768	-0.3994	-0.402	0.195	0.0679	0.0037	0.4326	-0.1071	0.242	0.0343	-0.0037	-0.5592	0.1564
81	Palmitic acid_F	0.0787	-0.0899	0.0009	0.0611	0.011	-0.2009	-0.0664	-0.108	-0.0515	-0.0887	0.12	-0.001	0.0873	0.0753	0.0315	0.0227	0.0042	-0.055	-0.0009	-0.053	*
82	Palmitoleic acid_C	-0.6227	-0.2329	-0.2578	-0.3414	-0.2702	0.0454	-0.6963	0.3824	-0.0476	-0.2286	0.3813	0.0999	0.0612	0.5718	-0.4333	0.5731	0.4702	-0.3734	0.1276	0.444
83	Palmitoleic acid_F	0.6842	0.5745	0.6963	0.5844	0.4787	0.0523	-0.0254	-0.1458	0.0055	-0.0056	-0.0183	-0.06	-0.909	-0.2381	0.2755	-0.166	-0.1533	-0.1495	0.0379	0.1755	*	*	*	*
84	p-Coumaric acid_C	-0.5744	-0.5567	-0.7822	-0.3242	-0.1908	-0.2045	0.239	0.1737	-0.1167	-0.314	0.407	-0.0244	-0.0401	0.0238	0.0701	0.5056	0.1945	0.4584	0.1768	0.2874	*	*		*
85	Pentadecanoic acid_F	0.1302	-0.0071	-0.0249	0.0126	0.0513	-0.2065	-0.1003	-0.0328	-0.0556	-0.0674	0.007	0.0274	0.1592	0.1367	-0.0107	0.12	0.0327	-0.0333	0.076	-0.0145	*		*
86	Phytol_C	-0.4137	-0.3889	-0.5895	-1.6249	0.177	0.0993	0.213	0.1515	-0.1824	-0.3966	-0.0459	0.0549	-0.0488	0.5146	-0.0275	0.4301	0.0267	0.3239	-0.4854	0.2308
87	Quercetin 3-O-rha 7-O-glu_L	0.289426	-0.002055	-0.022287	0.099425	0.65342	-1.61985	-1.57743	-1.63749	-1.57592	-1.62816	0.739217	0.789163	0.5869	0.825356	0.743595	0.992603	0.915228	0.086807	0.860876	0.481176	*		*	*
88	Quercetin 7-O-rha-3-rhaglu_L	0.098542	-0.432449	-0.401412	-0.241817	0.63346	-2.11511	-0.718057	-1.57067	-1.39096	-1.39096	0.909764	0.834278	0.614749	0.906697	0.677389	1.13071	1.03857	-0.104504	1.03296	0.488816	*		*	*
89	Roughanic acid_C	-0.4606	-0.4256	-0.7731	-0.0773	0.1629	0.3955	0.1421	-0.0528	-0.5112	-0.6222	0.1147	0.0502	-0.1218	0.4331	-0.1611	0.1612	0.1761	0.1342	-0.7271	0.1882
90	Roughanic acid_F	0.1806	-0.0022	0.1137	0.1578	0.0359	-0.071	0.0009	0.0251	0.0876	0.0534	0.0246	-0.0321	0.02	-0.0506	-0.0229	-0.0589	-0.0009	-0.0322	-0.0303	-0.0022	*
91	Sarcinic acid_F	-0.4654	-0.6822	-0.8045	-0.7079	-1.6623	-0.2449	-0.2693	-0.1471	-0.2521	-0.134	0.3846	0.2506	0.2974	0.3264	0.1677	0.5445	0.1182	0.3187	0.5327	0.3068	*	*	*	*
92	Sinapic acid_C	-0.1208	-0.0154	-0.1997	0.0078	-0.0078	-0.5169	0.0139	0.309	0.0998	0.0292	0.1848	-0.1392	-0.3084	-0.2197	-0.2551	0.1103	0.1269	0.3248	-0.1046	0.2097
93	Sinapoyl-caffeoylquinic acid methyl ester (isomer)_L	0.140535	0.114353	-0.020759	-0.032801	0.782672	-3.1087	-0.386619	-1.29722	-1.22359	-1.02828	0.682844	0.869771	0.771042	0.735396	0.497087	0.742418	0.677554	-0.042938	0.721217	0.406017	*		*
94	Sinapoyl-caffeoylquinic acid methyl ester_L	0.060811	0.247258	0.183059	-0.075497	0.684267	-2.179	-0.584851	-1.94227	-1.25606	-1.13544	0.956973	1.53988	1.20402	0.700398	0.098855	0.416123	0.787906	-0.321462	0.740431	-0.125415	*		*
95	Sinapoylglucose_L	0.074744	-0.001271	-0.23005	-0.160638	0.820671	-2.04275	-0.627885	-1.70741	-1.61472	-1.43362	0.795879	0.899529	0.820056	0.933398	0.770006	0.975313	0.815132	-0.325019	0.741052	0.497585	*		*
96	Sinapoylmalate_L	1.50305	0.780641	0.924374	0.940279	1.37036	0.06631	1.34295	-0.953445	0.058092	-1.02631	-0.140257	0.876554	0.740595	-1.02205	-0.227507	-1.50285	-1.19429	-1.09511	-0.281661	-1.15972	*	*		*
97	Stearic acid_C	-0.4565	-0.4462	-0.344	-0.0583	0.0211	0.1975	0.1252	-0.0288	-0.2106	-0.3164	0.1962	-0.0139	0.0306	0.3354	-0.0892	0.1889	0.2329	0.0137	-0.4746	0.2401
98	Stearic acid_F	0.162	-0.039	-0.0245	0.0024	-0.0198	-0.1716	-0.0741	-0.0899	-0.0957	0.0144	0.0537	-0.0044	0.1321	0.006	0.0241	0.0634	0.0278	-0.0171	-0.0024	0.0356	*
99	Syringaldehyde_C	-0.0651	0.0408	-0.1857	0.3095	0.0876	-0.4376	0.0048	0.0786	-0.0317	0.1093	0.0241	-0.026	-0.1718	-0.2795	-0.569	0.1633	-0.0048	0.1359	-0.2008	0.0625
100	Thapsic acid_C	0.1195	0.1867	-0.0268	0.0181	0.3024	-0.2843	0.0229	-0.071	-0.0711	-0.1899	-0.0188	-0.0117	0.0115	-0.029	-0.2194	0.0497	0.1671	0.0808	-0.0664	0.0713	*
101	Unknown fatty acid 1_C	-0.9502	-0.93	-1.1854	-0.0179	0.0073	-0.3973	0.1704	0.0388	-0.7167	-0.8097	-0.0073	0.243	0.0649	0.8506	0.052	0.3792	-0.5826	0.4199	-1.542	0.3813
102	Unknown fatty acid 1_F	-0.2887	-0.4495	-0.2306	-0.4122	-2.3413	-0.1584	-0.1312	-0.0763	0.0254	-0.3495	0.5599	0.3826	0.5802	0.7293	0.6759	0.5492	0.2499	0.2418	0.2509	-0.0261	*	*		*
103	Unknown fatty acid 2_C	-0.1579	-0.1872	-0.1707	-0.4968	0.1061	0.8406	0.1649	0.1813	-0.0225	-0.1537	0.6201	-0.0375	-0.1981	-0.0005	0.0005	0.2587	0.4855	0.0365	-0.2465	0.0629
104	Unknown fatty acid 3_C	0.2396	-0.0275	0.1248	0.3611	0.1763	-0.2169	0.45	0.1248	-0.2112	-0.0281	-0.3088	-0.0725	0.1607	-0.1383	0.0268	-0.0536	-0.189	0.3378	-0.6808	0.0896
105	Unknown fatty acid 4_C	-0.0939	0.0537	-0.0286	-1.3745	0.1524	-0.1476	0.0769	-0.0309	-0.014	-0.3449	0.0153	-0.0639	0.0046	0.0058	-0.1462	0.3578	0.2857	0.1218	-0.0047	0.097
106	Unknown fatty acid 5_C	0.1633	0.283	-0.0276	0.0798	0.352	-0.3874	0.0159	-0.0174	0.0049	-0.1617	-0.0508	-0.0882	-0.0049	-0.068	-0.3136	0.0957	0.1932	0.0853	-0.0629	0.0817	*			*
107	Unknown fatty acid 6_C	0.0893	0.1815	-0.2378	-0.111	0.3203	-0.264	0.0177	-0.018	0.0234	-0.3122	-0.042	-0.1426	-0.1152	-0.0779	-0.2653	0.1325	0.2418	0.1282	0.0181	0.04	*
108	Unknown fatty acid 7_C	0.1088	0.2645	-0.1119	-0.0249	0.3103	-0.2093	0.0638	0.0652	0.0903	-0.2472	-0.0502	-0.1103	-0.0469	-0.0295	-0.243	0.0903	0.2412	0.1168	-0.0448	0.0243
109	Vanillin_C	-0.3325	-0.3287	-0.1289	-0.1105	-0.0247	0.1612	0.2816	0.2265	0.0241	-0.0967	0.3968	-0.2271	-0.2291	-0.2622	-0.2851	0.2629	0.1005	0.1089	0.3457	0.4548	*	*		*
110	α-Linolenic acid_C	-0.5717	-0.4489	-0.0963	-0.2532	-0.0329	-0.357	0.1063	-0.0515	-0.4877	-0.5546	0.173	0.597	0.3706	1.106	0.4797	0.5005	-0.4339	0.4341	0.0319	0.3234	*
111	α-Linolenic acid_F	0.1164	-0.0271	0.0616	0.1322	0.0576	-0.1202	-0.0267	0.005	0.0448	0.1085	0.0548	-0.0439	0.0922	-0.0367	-0.0242	-0.0395	0.0052	-0.0381	-0.047	-0.005

## Sheet: Peak intensity
	Table S4b. The list of structurally annotated/identified metabolites (obtained from FAME (F), leaf cutin (C) and untargeted metabolic profiling (L))
	analyses with peak intensity values.
Compound number	Compound Name	WT_I	WT_II	WT_III	WT_IV	WT_V	tgg1	tgg1	tgg1	tgg1	tgg1	tgg1_I	tgg1_II	tgg1_III	tgg1_IV	tgg1_V	tgg2_I	tgg2_II	tgg2_III	tgg2_IV	tgg2_V
							tgg2_I	tgg2_II	tgg2_III	tgg2_IV	tgg2_V
1	(11E,14E)-Icosa-11,14-dienoic acid_C	6962.54	9128.57	8864.65	3581.14	9209.82	7672.69	9612.85	9336.16	10352.4	6933.83	9707	8386.89	7993.08	8150.73	7373.43	10952.9	10224.8	9454.47	9360.91	9373.48
2	(7E,10E)-Hexadeca-7,10-dienoic acid_C	1072.09	805.122	1202.21	2095.83	2507.56	2335.17	3836.85	3250.71	1965.91	1690.82	2388.09	2895	2521.69	5092.05	2810.3	3977.09	1691.86	4401.74	1608.59	3981.98
3	(7E,10E)-Hexadeca-7,10-dienoic acid_F	2795.81	2271.35	2692.57	2687.39	2263.12	2770.59	2841.42	2875.43	3163.27	2922.6	2644.98	2328.96	2371.48	2471.4	2619.75	2404.06	2444.65	2581.68	2542.76	2710.36
4	1-Monopalmitin_C	7143.23	4212.14	3192.52	9479.26	4169.24	7453.12	3389.29	4677.84	7274.88	3169.59	4430.99	3044.48	4878.29	5594.48	2377.13	5978.82	4655.78	4534.44	4713.17	3443.98
5	2,2-Dimethylpentanal_C	2821.52	1502.54	2724.32	2186.1	3442.54	2946.76	1787.71	1645.31	2844.39	2476.3	3034.03	1503.56	1076.49	1519.12	1451.25	1074.44	1037.1	1097.42	1591.85	2902.16
6	2,3,4-Trimethoxycinnamic acid_C	202704	230731	169013	226571	259892	130192	134450	141108	135352	126106	147034	147677	121523	157391	122905	197830	145516	166624	158979	179039
7	2,6-Anhydrofructose_C	451602	438086	403498	440584	419936	444232	346496	345229	383649	375393	309302	333782	324191	454398	388284	485608	501544	488044	658391	374885
8	2-Hydroxypalmitic acid_F	138.833	149.979	135.151	189.181	179.051	175.471	167.018	189.489	181.096	215.527	163.618	174.228	223.072	160.018	183.055	158.388	161.86	155.135	142.354	155.716
9	2-Monostearin_C	17293.3	9586.79	6895.7	19046.5	9912.21	17704.1	7563.71	10899	17205.6	7281.4	10810.1	7023.26	10961.6	13648.4	5988.45	13776.9	10819.3	10420.9	10023.9	7637.15
10	3-Indoleacetonitrile_C	1552.07	1484.13	1189.02	1627.13	1080.39	1520.97	3133.78	3491.08	3049.62	2639.49	957.799	1082.04	854.971	980.239	929.022	1272.93	1212.08	1932.96	1379.24	1635.99
11	3-Indolecarboxylic acid_C	3585.98	4228.61	3022.72	2468.47	3382.37	4545.94	8151.71	8919.29	7966.71	6665.55	3470.63	4209.09	4637.09	3393.27	3036.97	4438.77	3716.21	4255.26	3175.41	3607.39
12	4,8,12-Trimethyloctadecanoic acid_F	17.9047	12.8482	23.839	59.3107	21.2779	42.4825	16.8075	19.0993	20.1076	28.9014	17.5082	294.232	25.9694	17.967	19.8252	19.975	13.6074	23.6995	19.6909	26.3927
13	5-Methoxyindol-3-ylacetic acid_C	8939.92	10541	7332.69	8668.01	7844.37	9826.92	9393.72	9732.63	11581.9	9944.86	4795.83	5266.79	4758.68	4836	3810.14	5089.53	5812.1	5142.87	5396.81	8264.02
14	5-Methoxytryptophol_C	3955.69	4598.67	2726.82	4798.07	4096.34	4416.84	11094.3	11027.6	10261.4	9404.61	3200.64	4548.04	3773.14	3080.19	2574.03	5780.96	3823.53	5556	2708.74	4012.56
15	9,10-Dihydroxystearic acid_C	2124.71	2263.01	1891.54	1961.59	2511.03	2000.63	2526.31	2306.1	2286.28	1999.67	2170.21	2063.26	1952.3	2008.63	1770.12	2382.08	2341.04	2451.25	1923.5	2066.96
16	9-Methyl-Z,Z-10,12-hexadecadien-1-ol acetate_C	11359.3	11421.6	11653.9	3053.55	17259	12326.1	11567.2	11870.2	10620.7	8939.95	13287	10761.3	16836.3	13182.5	9418.25	20002	22327.8	14899.1	14864.5	14915
17	Arachidic acid_C	6150.83	7088.37	7081.74	8268.75	7908.02	6098.95	7095.84	6837.59	6463.26	5554.63	7928.11	7014.57	7429.63	7915.11	6158.45	8704.96	8494.04	7785.67	6089.07	8884.21
18	Arachidic acid_F	929.703	663.242	778.647	742.406	800.524	651.09	760.038	819.116	716.51	845.231	901.462	787.581	1036.63	794.478	757.259	875.672	817.116	760.062	816.617	797.761
19	Arvelexin_C	1189.77	1229.35	1053.75	1175.79	1032.88	1414.48	2067.75	2424.07	1993.77	1764.57	829.696	899.526	854.823	882.4	870.443	955.666	1005.98	1345.81	1638.14	1138.12
20	Azelaic acid_C	1265.75	1107.29	1151.49	1016.19	941.325	1198.68	1099.02	833.983	1081.85	1141.35	707.609	1184.59	848.852	1196.36	1218.82	1178.4	1442.5	1457.23	1472.9	1055.94
21	Behenic acid_C	8859.31	9394.01	8784.75	11165.4	11222.1	9220.98	10137.4	9209.32	8487.67	7886.19	11123.6	9698.37	10010.6	9834.45	8452.03	13064.6	12297.6	10231.9	9002.73	12510.7
22	Behenic acid_F	1209.28	931.539	1016.69	1096.23	1247.11	984.485	1147.99	1227.17	1176.14	1577.5	1171.38	999.144	1408.81	1097.67	953.266	1217.67	1162.05	1141.56	1095.36	1227.67
23	Capric acid_F	703.74	595.752	598.154	662.644	809.893	423.901	521.139	527.362	564.941	577.769	843.102	778.692	867.238	871.212	750.351	951.334	870.697	706.399	838.78	642.046
24	Cerotic acid_C	2264.63	2454.82	1584.4	2549.48	3028.28	3481.07	3993.37	3640.98	3239.99	2335.25	3759.42	3059.26	3073.27	3761.21	3058.1	5057.65	3598.37	4217.71	3094.47	3879.73
25	Elaidic acid_C	11262	10777.4	12405.5	31565.9	32149.3	15777	27897.7	22630.8	11354.3	11564.7	36866.3	50348.3	39966.4	84886.6	38761.2	44739.5	18796.7	33879.4	8308.75	40018.6
26	Elaidic acid_F	2024.09	1646.44	1924.38	1965.43	2058.04	1597.71	2149.04	2035.26	2029.46	1977.4	3619.4	3251.66	3855.45	4299.91	3767.3	3179.86	2946.97	2930	3300.56	2492.58
27	Erucic acid_C	4224.41	5053.99	3949.14	1185.67	5300.94	4815.46	6183.8	6393.22	5946.94	4453.84	7863.18	5932.53	5454.59	6331.45	5236.41	8604.93	5999.39	6628.9	6095.96	5550.12
28	Erucic acid_F	1768.45	729.067	926.877	299.621	862.984	253.971	228.329	287.743	228.338	247.986	21.8852	166.228	199.214	25.0976	196.007	18.7442	196.465	23.5239	208.843	232.445
29	Fatty acid phytyl ester 1_F	2382.18	2135.54	2349.02	2665.91	2364.1	2265.42	2243.12	2815.27	2910.33	2325.36	3051.42	2678.31	3185.04	2890.63	2426.34	2795.49	2768.37	2769.01	2727.74	2600.91
30	Fatty acid phytyl ester 10_F	6468.67	5468.42	6098.38	6786.98	5874.33	5602.14	5635.28	5667.64	6031.28	6199.66	6510.33	5882.86	5457.51	6255.69	6084.84	5801.83	5955.34	6070.74	5965.23	5654.29
31	Fatty acid phytyl ester 11_F	10368.4	8874.61	9682.95	10528.7	9292.95	8719.99	8451.33	8858.88	9532.14	9324.81	10079.7	9325.64	8121.26	9350.32	10112.9	9024.06	9460.46	9174.41	8766.27	8650.13
32	Fatty acid phytyl ester 2_F	5382.9	4469.39	4806.16	5629.4	4954.09	4602.88	4720.9	5883.2	6212.38	4879.23	6272.72	5687.3	6861.55	6169.6	5304.27	5908.77	6011.16	5835.6	5818.61	5503.09
33	Fatty acid phytyl ester 3_F	14.9174	21.4721	13.707	20.0225	14.9383	46.1766	59.1963	89.2305	77.7531	58.4261	105.257	66.6688	245.737	94.5138	47.4906	96.8485	85.9534	80.0066	107.405	14.5786
34	Fatty acid phytyl ester 4_F	386.818	316.623	379.296	315.983	359.143	200.406	195.559	177.458	203.733	188.262	199.051	195.562	27.3412	131.945	252.995	142.246	176.372	190.26	190.089	265.168
35	Fatty acid phytyl ester 5_F	14931.7	12680.8	13625.9	15504.6	14289.7	14177.1	13814.9	17913.3	19310.3	13673	19065.1	17111.7	22619.8	18941.1	15459.5	18405.2	18686.5	17756.6	17831.7	15728.4
36	Fatty acid phytyl ester 6_F	2770.92	2416.33	2844.28	2585.13	2286.02	1590.32	1546.5	1572.06	1727.3	1446.37	1491.32	1432.05	452.109	1113.58	1815	1144.02	1262.51	1397.19	1587.2	1917.11
37	Fatty acid phytyl ester 7_F	32407.5	26878	28846.5	32573.8	29184.3	29946.4	27117.2	35592.9	38413	28280.8	39023.4	34550.5	44146.8	37551.9	32338.5	36374.7	36842.8	36069.3	35629.4	32645
38	Fatty acid phytyl ester 8_F	6812.4	5374.26	5917.89	6645.87	5897.23	5593.83	4922.81	6513.83	7046.01	4902.6	7116.86	6505.1	7107.29	6629.07	6109.02	6585.7	6736.74	6508.83	6680.4	6261.36
39	Fatty acid phytyl ester 9_F	14630.1	11815.9	13107.1	14377.7	12664.7	12122.3	9823.41	13980.1	14957.1	10536.2	15274.8	14050.2	15649.6	14175.2	13664.3	14059.2	13913.3	13681.1	13494.6	13065.5
40	Glucoalyssin_L	634	634	612	593	769	444	563	515	554	522	763	821	861	775	694	820	811	715	877	746
41	Glucobrassicin_L	7704	7729	6976	7148	9572	4722	7574	5153	6346	6935	8305	8586	8990	8478	7398	8105	8774	8401	10800	8363
42	Glucoerucin_L	2786	3284	3596	3131	3441	3775	3771	2648	2673	2902	2030	2690	2272	2220	2318	1719	1658	2087	2467	1501
43	Glucohirsutin_L	24106	23876	24284	23742	25604	22416	24597	21821	23815	23786	24829	26292	27732	25671	25177	24611	25056	24465	25455	24706
44	Glucoibarin_L	1611	1575	1613	1511	1946	1236	1601	1187	1522	1517	1946	2096	2499	2075	1925	1893	1848	1758	2069	1876
45	Glucoiberin_L	4049	3669	3426	1557	5564	1035	1384	1149	1296	2330	5670	6210	6355	5365	4032	5894	5757	4858	6721	5046
46	Glucoraphanin_L	25599	25411	24604	24577	27477	15400	18815	20723	19528	20468	27443	28473	28251	27150	25570	27692	27993	27930	29225	27222
47	Glycerol_C	61109.9	36177.1	43143.4	40956.1	114934	80787.5	40883.8	37847.5	56541.4	57842.8	58876	30357.1	27902.6	50470.8	39711.1	33090.7	44566.1	51259.7	51910.3	66635.9
48	Hexyl glucosinolate_L	393	380	384	377	549	237	342	234	256	263	526	592	614	526	517	470	466	405	559	439
49	Homovanillyl alcohol_C	1167.53	984.254	1505.74	971.303	1633.91	2011.94	2804.66	3197.5	2725.53	1619.83	2467.55	3116.62	2151.98	1812.83	1998.71	3348.32	3222.75	3318.83	2352.28	3051.23
50	Hyenic acid_C	2101.55	2218.45	2870.4	19965.4	3794.32	2092.98	1476.36	1997.44	2214.78	3481.21	1473.86	2508.24	1219.82	1256.61	2767.08	1978.65	2410.49	3818.34	4606.41	1111.36
51	Hypogeic acid_F	5427.9	4508.55	5092.16	5480.1	4556.43	4628.74	5038.03	4829.48	5211.43	5255.75	4867.9	4290.81	4377.94	4346.7	4547.87	4124.13	4446.14	4407.19	4300.45	4369.07
52	Indole 1_C	1682.72	1899.73	1377.14	2252.06	1460.33	2001.57	3189.62	3532.77	3313.35	2845.08	945.837	1169.82	1100.21	1041.53	944.255	1402.64	1172.1	1268.19	1672.62	1377.02
53	Indole 1_F	1263.86	1179.84	1164.05	1212.8	1238.78	1147.03	1176.53	1228.17	1254.88	1177.61	1292.27	1139.59	1259.7	1199.67	1077.6	1243.9	1332.84	1142.53	1080.87	1173.51
54	Indole 2_C	3181.98	3929.27	1961.46	3792.4	2765.61	3021.2	6803.95	7725.44	7634.26	5418.18	1787.44	2747.25	2293.34	2030.15	1268.76	3446.15	2571.47	2944.51	1861.5	3237.57
55	Indole 3_C	2255.37	3079.67	1744.21	2250.91	2119.91	2944.87	4182.88	5361.68	4543.78	3436.03	1356.81	2026.76	1897.94	1547.09	1009.44	2353.5	1958.06	2010.58	1598.95	1921.71
56	Indole-3-acetic acid_C	5014.81	4727.52	3312.38	5796.81	3583.72	3980.53	10024.9	8722.38	8823.83	7791.23	2389.8	3333.9	2983.32	2338.92	2006.4	3358.21	2535.69	3480.33	1987.21	4661.41
57	Kaempferol 3-O-rhaglu 7-O-rha_L	7920	7106	7176	7827	10171	4165	7019	5228	5221	5067	13267	11950	11216	11780	11552	11761	11140	7571	11682	9038
58	Kaempferol-3-glu-7-rha_L	10787	8987	9563	10564	15938	4748	8837	6711	6262	5933	19757	19619	18092	17141	19101	18027	18059	10635	18020	12760
59	Kaempferol-soph-glu-coumaroyl_L	8867	7660	8193	8069	12420	4846	7311	5732	5657	6211	12784	12474	11946	11163	11965	12308	11337	8305	11737	10531
60	Lauryl alcohol_F	824.382	668.242	1136.14	150.322	442.422	104.359	81.3949	20.7737	23.2472	32.9004	32.7236	22.6941	26.3034	39.5835	16.9585	22.941	19.5684	30.5391	16.75	30.6241
61	Levulinic acid_C	23711	20852.4	18578.3	20934	19980.6	23739	17860.2	16489.5	18477.9	19748.7	16268.1	15119	13706.7	24247.8	17617.7	22578.6	23593.5	23358.3	29803	19520
62	Lignoceric acid_C	10889.5	11107.7	9610.03	14218.3	14060.6	12206.4	13058	11348.7	10458.2	10163.4	14262.7	11716.4	12081.6	12146.5	10407.5	16585.5	15407.8	13347.9	11237.9	15685.2
63	Lignocerol_C	1515.01	1376.6	1029.85	1992.74	939.45	1808.39	2745.44	2548.24	2007.7	1483.39	3252.76	2291.84	1947.36	2605.74	2101.48	3697.88	2559.89	2801.79	2195.58	2914.58
64	Linoleic acid_C	52641.6	49434.5	62681.8	66384.9	86193.2	124047	88915.9	77468.1	59115.6	53564.1	102788	81790.9	76456.2	101143	68274.1	113901	115769	79971.1	55003.1	107566
65	Linoleic acid_F	57703.8	47912.6	53983.8	55812.4	52091.3	44645.4	49700.6	49334.4	53569.9	53928.6	54471.2	50431	58447.3	51282.6	52193.9	51606.1	52077.7	50439.3	51584.1	51851.1
66	Linolenelaidic acid_F	678.846	537.426	662.678	694.344	692.261	522.719	604.648	589.523	623.994	686.831	625.292	568.019	731.247	606.386	615.651	548.808	661.953	558.095	598.398	616.093
67	Methyl ferulate_C	4317.07	802.186	1118.27	43009.1	2332.83	976.284	9748.21	1483	843.307	1236.31	2335.11	1627.84	1254.42	1202.81	4313.41	1543.35	1272.06	10389.7	1515.31	1492.65
68	Methyl sinapate_C	753454	918963	674584	869861	1.097e+06	551392	808779	824035	716918	741155	820506	846636	949305	1.00816e+06	575925	1.05044e+06	1.00933e+06	1.11146e+06	914431	909708
69	Montanic acid_C	1243.51	1451.19	1171.46	1171.17	1557.53	1349.46	1676.88	1767.71	1572.17	1035.33	1722.5	1354.94	1365.13	1508.36	1317.75	1976.45	1610.85	2009.33	1398.9	1592.03
70	Myristic acid_C	17170.1	15078.7	12793.8	23137.5	27527.6	17407.3	24640.4	22464.1	22465.4	19001.9	28330.7	21194.1	21439.8	25781.9	17972.1	28710.2	33291.2	23586.1	18995.6	38750.5
71	Myristic acid_F	2029.84	1562.29	1735.17	1784.43	1944.58	1409.31	1733.61	1675.33	1680.06	1545.05	2222.91	1897.84	2093.54	2121.41	1992.01	2189.18	2108.65	1979.67	2064.56	1804.27
72	Neoglucobrassicin_L	4640	4855	4537	4750	6038	3216	3991	3119	3262	3330	4474	5455	5868	4289	4493	4292	4309	3725	4662	3937
73	Nervonic acid_C	869.409	818.694	1248.46	1491.57	974.246	850.376	804.875	862.685	839.146	956.041	1097.92	755.75	893.859	1025.51	813.786	1282.83	1684.5	1174.92	1508.94	1112.32
74	o-Coumaric acid_C	3002.21	2912.07	2821.71	4220.59	4544.16	3074.92	3154.08	3405.93	2765.46	2565.73	5182.88	3688.49	3061.41	4105.49	3349.12	6617.49	4215.98	4043.69	3681.68	5310.27
75	Octadecadienedioic acid_C	183277	208773	149638	155279	224452	136692	172321	172306	176587	140846	163343	150717	160426	166412	128434	183400	205272	190880	170864	170368
76	Octadecanedioic acid_C	8986.25	9994.63	7427.58	8633.29	11394.5	6449.51	8377.61	7713.02	7569.26	6387.13	7977.67	8060.97	7810.21	7344.91	6408.17	8810.49	9569.35	9195.32	7447.74	8933.9
77	Oleic acid_C	62096.7	59949.4	63922.9	121788	134277	110277	121546	104700	57689.2	53400	149115	155164	137700	230977	120383	164369	114162	128979	52104.9	160007
78	Oleic acid_F	8301.26	5954.18	7653.06	6896.4	7721.05	7337.46	9400.58	8470.88	9034.13	7886.23	14254.6	11220.8	14252.8	15226.1	14837.8	10978.2	10657.1	10609.7	11304.8	9241.4
79	Palmitelaidic acid_F	957.47	803.223	1033.25	1088.04	836.959	1231.99	1191.33	1249.23	1433.02	1156.84	1054.66	960.031	965.055	934.845	1095.74	989.67	1035.91	1003.98	901.006	945.579
80	Palmitic acid_C	205957	201709	216883	291833	339747	330639	326008	289403	209614	209052	379786	334460	313658	481632	280769	398047	323406	311352	178651	365392
81	Palmitic acid_F	177282	149778	164017	174179	165674	134036	153332	147092	155643	149959	184760	163700	178811	176672	169100	167627	164545	155093	163709	155402
82	Palmitoleic acid_C	782.633	1155.72	1127.38	1036.94	1113.45	1526.62	727.131	2138.46	1391.09	1160.71	2136.04	1612.19	1550.97	2584.22	945.916	2587.64	2334.73	1004.22	1657.38	2274.33
83	Palmitoleic acid_F	3092.63	2771.29	3130.28	2798.85	2518.16	1643.89	1521.13	1348.48	1568.84	1551.54	1531.96	1469.38	628.658	1229.62	2055.05	1321.58	1338.42	1343.52	1620.45	1859.56
84	p-Coumaric acid_C	10859.9	11053.5	8822.2	13946.4	15937.5	15720.4	24494.1	22946.6	17162.9	14088.9	28974	18822.3	18528.6	19751.7	20688.3	31976.1	23428.3	30501.7	23016.5	25709.4
85	Pentadecanoic acid_F	1091.52	951.536	934.725	970.446	1008.72	779.461	866.803	927.396	906.464	895.867	965.034	984.921	1123.71	1098.61	948.085	1080.47	990.139	926.905	1033.98	944.45
86	Phytol_C	13399.7	13736.9	11239.4	3991.1	24190.4	22382	25077.8	23581.6	16886.2	13631.7	19357.6	21408.7	19300.6	33905.8	19717.2	31156.1	20814.8	28016.6	12472.6	25526
87	Quercetin 3-O-rha 7-O-glu_L	396	272	265	310	633	33.82	35.72	33.06	35.79	33.46	707	754	581	790	711	980	887	305	827	507
88	Quercetin 7-O-rha-3-rhaglu_L	264	182	186	208	384	56	149	82	93	93	466	442	379	465	396	544	510	229	508	347
89	Roughanic acid_C	3351.54	3471.05	2452.14	4917.27	6252.12	7889.43	6123.73	5038.83	3186.13	2851.53	5957.83	5585.75	4703.32	8191.61	4521.83	6241.54	6335.02	6075.55	2567.53	6412.07
90	Roughanic acid_F	67209.6	55977.3	62856.7	65690.7	58152	52258	56155.1	57526.6	61236	59179.2	57500.8	54332.4	57235.3	53332.9	54833.5	52895.4	56049.4	54323.5	54426.1	55977.6
91	Sarcinic acid_F	140.748	113.318	100.274	110.441	42.5246	175.471	171.246	193.5	174.206	196.052	329.32	288.009	301.803	310.679	265.084	386.385	252.279	308.318	381.884	304.661
92	Sinapic acid_C	17163.6	19071.9	15861.5	19518.6	19216.9	11550.5	19639.4	26380.9	21401.2	19941.3	23299	16851.1	14228.6	15548.4	15006.2	21625.6	21989	26801	17444.1	23887.1
93	Sinapoyl-caffeoylquinic acid methyl ester (isomer)_L	640	625	553	547	1145	33.72	397	174	186	222	1046	1239	1133	1097	884	1104	1041	542	1083	814
94	Sinapoyl-caffeoylquinic acid methyl ester_L	389	409	402	375	460	213	327	227	273	282	495	579	529	462	393	428	473	351	467	370
95	Sinapoylglucose_L	1354	1283	1091	1146	2297	302	823	383	409	465	2257	2429	2296	2488	2216	2563	2288	1020	2171	1827
96	Sinapoylmalate_L	295	284	282	285	264	257	291	278	268	256	271	289	288	258	268	256	255	257	268	263
97	Stearic acid_C	13292.2	13430.8	14875.1	19794.1	21429.4	25564.3	23780.8	20387.7	16998.6	15292	25531.6	20693.5	21635.5	29344.1	19192.8	25345.4	26486.9	21272.6	13054.6	26677.5
98	Stearic acid_F	9405.23	7692.28	7804.78	8017.17	7841.81	6737.16	7427.02	7310.88	7268.44	8114.74	8439.35	7962.93	9128.06	8046.78	8193.42	8521.66	8223.62	7863.08	7979.49	8287.92
99	Syringaldehyde_C	5475.33	6086.68	4853.09	7963.23	6378.25	3772.26	5871.6	6321.38	5660.92	6518.04	5986.03	5693.52	4920.8	4418.56	3307.82	6880.21	5815.26	6694	4780.33	6220
100	Thapsic acid_C	62483.1	66825.6	53982	56459	75027.8	41725.8	56732	51645.1	51639.2	45857.7	54413.4	54804.2	56089	53863	44523	58269.1	65533.5	60112	51882.8	59542.5
101	Unknown fatty acid 1_C	2862.3	2920.79	2262.36	7271.18	7456.72	4975.66	8777.79	7695.28	3615.15	3294.06	7348.82	9439.38	7899.17	17330	7797.96	10816.6	4133.92	11266	1583.85	10839.4
102	Unknown fatty acid 1_F	222.133	189.141	235.425	196.339	28.5232	253.048	260.041	274.71	304.123	209.036	518.992	434.681	529.647	614.808	582.839	513.499	380.651	377.592	381.031	288.864
103	Unknown fatty acid 2_C	3193.09	3100.98	3152.57	2275.21	4157.67	8666.88	4409.62	4482.7	3656.01	3206.47	6951.52	3601.58	3067.34	3737.54	3740.98	4843.3	6076.19	3878.44	2922.27	3981.98
104	Unknown fatty acid 3_C	3686.05	2821.98	3286.16	4162.25	3459.9	2335.17	4549.22	3286.19	2348.5	2820.18	2130.06	2697.71	3406.4	2526.12	2979.34	2749.23	2401.02	4066.22	1468.42	3172.59
105	Unknown fatty acid 4_C	5512.4	6388.93	5884.38	1531.81	7051.72	5224.44	6539.14	5870.8	5971.08	4288.82	6148.37	5680.49	6083.28	6090.45	5231.61	8659.89	8057.4	6839.22	6027.07	6672
106	Unknown fatty acid 5_C	28402.4	32013.4	23465.1	26126.7	34301.6	16375.4	24510.1	23705.8	24240	20520.3	22927.4	22086.6	24004.9	22536.1	17628.2	26544.7	29263.6	26271.5	22651.5	26176.7
107	Unknown fatty acid 6_C	23964.9	26278.4	17279.8	19614.7	30191.4	16831.5	22308.7	21526.6	22437.5	16039.7	21015.2	19003.9	19531.9	20275.7	16810.9	25023.3	27912.6	24914.4	22317.4	22813
108	Unknown fatty acid 7_C	8788.89	10269.8	7048.02	7688.95	10751.2	6393.91	8402.14	8413.72	8627.89	6156.65	7496.63	7059.76	7521.56	7653.68	6182.47	8628.02	10033.3	8859.81	7537.29	8076.73
109	Vanillin_C	823.654	826.754	1009.65	1028.42	1120.49	1349.46	1522.05	1440.43	1176.57	1042.7	1707.97	915.17	913.342	883.659	863.605	1493.88	1269.95	1280.71	1622.92	1809.91
110	α-Linolenic acid_C	755.483	854.208	1215.31	1038.87	1294.86	936.413	1488.21	1271.02	821.67	768.53	1590.92	2430.89	1938.47	4044.16	2161.99	2207.29	867.102	2065.66	1381.49	1849.09
111	α-Linolenic acid_F	219818	190435	208092	223314	207265	173495	190501	196641	204630	218076	206680	187260	214546	188604	190985	188082	196668	188336	186673	194672
